# Supplementary material for: Gene-Based Association Tests Using New Polygenic Risk Scores and Incorporating Gene Expression Data
Source: Genes (Basel). 2022 Jun 22;13(7):1120. doi: 10.3390/genes13071120 (PMC9318573; doi:10.3390/genes13071120)
Supplement: Supplementary file 1 [file genes-13-01120-s001.zip]

Archive with 1 entries (1 files):
- genes-1773975-supplementary.pdf
